# Supplementary material for: Understanding the evolutionary structural variability and target specificity of tick salivary Kunitz peptides using next generation transcriptome data
Source: BMC Evol Biol. 2014 Jan 7;14:4. doi: 10.1186/1471-2148-14-4 (PMC3890586; doi:10.1186/1471-2148-14-4)
Supplement: Additional file 2 — Tertiary structural deviations. The root mean square deviation (rmsd) for each group representative and BPTI were calculated using the Protein structural alignment tool, from the Maestro molecular modeling platform [75]. [file 1471-2148-14-4-S2.xlsx]

## Sheet: Sheet1
Additional Table 1. Pairwise tertiary structural comparison using BPTI and a representative for each I. ricinus SG Kunitz peptide
Group Representative
	BPTI	Ir2-108244_G1	Ir2-8048_G2	Ir2-69033_G3	Ir2-22044_G4	Ir2-243205_G5	Ir2-1983_G6	Ir2-15847_G7	Ir2-58487_G8	Ir2-7884_G9	Ir2-83845_G10
Ir2-108244_G1	2.5
Ir2-8048_G2	1.3	1.5
Ir2-69033_G3	1.8	3.8	1.9
Ir2-22044_G4	1.7	1.7	1.3	2.3
Ir2-243205_G5	2.3	2.4	3.0	2.9	2.3
Ir2-1983_G6	1.8	3.3	2.2	2.3	2.1	2.2
Ir2-15847_G7	1.7	1.4	1.7	2.1	1.5	3.5	2.8
Ir2-58487_G8	1.6	3.0	1.7	2.3	2.1	2.0	2.0	2.3
Ir2-7884_G9	1.3	1.9	2.4	2.2	1.9	2.2	2.9	2.0	1.6
Ir2-83845_G10	1.6	2.4	2.3	2.2	2.1	2.1	1.9	1.8	1.7	1.3
Ir2-5114_G11	1.4	1.4	1.5	2.0	1.7	2.1	1.9	2.9	2.8	1.7	2.1
	Data are represented in rmsd, Root Mean Square Deviation of the alpha-Carbon protein backbone
