# Supplementary material for: Understanding the evolutionary structural variability and target specificity of tick salivary Kunitz peptides using next generation transcriptome data
Source: BMC Evol Biol. 2014 Jan 7;14:4. doi: 10.1186/1471-2148-14-4 (PMC3890586; doi:10.1186/1471-2148-14-4)
Supplement: Additional file 5 — Multiple alignment of the single Kunitz-domain sequences. A codon alignment of all 152 I. ricinus Kunitz nulecotide sequences and from other tick and spider sequences was constructed using TranslatorX [88]. Firstly, all mature 249 single Kunitz sequences were aligned using the program MAFFT v7 [89]. Secondly, the protein alignment was used in TranslatorX to align the corresponding Kunitz nucleotide sequences of ticks and spiders to create the final codon alignment. All unaligned, flanking sequence regions of the codon alignment were trimmed and all gaps were closed apart from gaps that were introduced by up to two sequences only (final sequence lengths: 126 bp). [file 1471-2148-14-4-S5.txt]

>Ir2_10974_G1
AATTGCACCCTTCTTGGACCATGCGCACTGATTGAGAGGTACTACTATGATAGTACATGC
CACAAGTTTTTGGGATGCGAAAACAACAATTTTGATACCGAACCGGAGTGCATAAAGAAA
TGCAAA
>Ir2_68928_G1
AACTGTAGCCTTGAAGGACCATGCGCAATAATTCCGAGTTTCTACTATGATCGTACGTGC
AGCGTATTTTTGGGATGCGAAAACAACAATTTTGAGACCGAAAAGGAGTGCTTAGAGAAA
TGCAGA
>Ir2_25783_G1
AATTGTACCTCTCCCGGACCATGCGCACAAATTCCGCGTTACTACTTTGATCCTAAATGC
AGCGAATTTATGGGATGCGGCAACAACAATTATGAGAGCGAAAAGGAGTGCCTAGAGAAA
TGCAGA
>Ir2_4617_G1
AATTGTACCCATCCTGGACCATGCGCACGAATTCCGAGCTACTACTTTGATAATTCGTGC
AGGGAGTTTATGGGATGCGAAAACAACAATTTTGAAGACATAAGAGATTGCCAAAAAGCA
TGCATG
>Ir2_4878_G1
AATTGTACCTATCCTGGGCCATGCGCACGAGTTCGGAGCTACTACTTCAGCAATACGTGC
AGGAAGTTCTGGGGATGCGAAAACAACAATTTTGAGAGGAAAAAGGATTGCAAAAGGACA
TGCGAA
>Ir2_20017_G1
CGCTGCTATATGGAAGGACCATGCGCGAGGTATACAAAGTATTACTTCGACAAAAAGTGC
AAAGAGTTTACTGGCTGCGACAATAATAGATTCGACACAGAAGAAGAATGCAGAAGAGCC
TGCAAA
>Isca_AF483726
CGTTGCACTTTGCCAGGACCATGCGCCAGCTTCTCGAGATTTTACTTCGACAACCAGTGC
AAAAGCTTTACTGGCTGCGGCAATAATAATTTCAAAACATTGAAGAAATGCCAAAGAACC
TGCAAA
>Isca_DQ066153
CGCTGCTATATGAAAGGACCATGCGCGAAGTATGAGAGGTTTCACTACGACAGGACGTGC
AAACCATTTATTGGCTGCGGCAATAATAACTTCAAGACAAAAGAGGAATGCCAAAAAGCG
TGCAAA
>Ir2_108244_G1
CCCTGCTATATGGATGGACCATGCGCAAAGATTTCGAGGTATTACTACGATCGGACGTGC
AAAGAATTTTTTGGCTGCGAAAATAATAACTTCCCAACAAAAAGGGAATGCAGAAACTCC
TGCAAA
>Ir2_40333_Sk
AATTGTGCCCTTCCTGGACCATGCGCACGAATTCCGAGTTACTACTTTGATAACACGTGC
AGGGAGTTTATGGGATGCGAAAACACAAATTTTAGTAGACCCTACGAGGCGTTGAAGACA
TGCAAA
>Amon_DQ886770
TGGTGCACGCTCCCGGGGCCCTGCGCCGCCGTACCCAAGTTCTACTACGATAGCCGCTGC
AAAATGTTCATCGGATGCCAGAACAATCGCTTTAACACTCAGAAAGATTGCATGCAAGTT
TGCTCA
>Amac_JO842753
TTTTGTAACCTGCCTGGTTTCTGCGCCTACTTCCCCTCGTTCTACTACGACAGTACGTGC
CGAGAGTTCGTTGGATGCCAAAACAATCGCTTCGTTTCTAATGAGGAATGCCTCCGCGTC
TGCGGC
>Rmic_EU636772_BmCI
CTGTGCTACCTTCCAGGCCTGTGCGCCTACTTCCCGTCGTACTACTACGACAGTACCTGC
CAAGATTTTATCGGGTGTCAAAACAATCGATTCTCCTCTAGAGAGGAATGCCTGCGAACC
TGCGGT
>Hlon_AB690579_HlChI
CTCTGCTACCTGCCTGGCGTATGCGCGTTCTTTCCCTCCTTCTACTACGACAGTACCTGT
CGGCGGTTCATCGGATGCATGAACAACCGCTTCAGATCTTTCGAGGAATGCACCAGTGTT
TGTGGC
>Hlon_AB434485_Haemangin
TTCTGCGGCTTCCCGGGGCGGTGCGCATCGATGCCCAGGTGGTTCTATAATAATCATTGT
GAACCGTTTATTGGCTGCCAAAACAACCGGTTTCATAGCTGCTGGACCTGTCAAAGAACA
TGCTTG
>Isca_XM_002412072
GCCTGCGGCCTGGTGGGCCTGTGCGCCTCGTTCACGCTCTACTTCTTTAACTCGACGTGC
GAGGAATTCGTGGGATGCGGCAACAACCGCTTCGGTTCCCTGGAAGAGTGCCAGGCGCTC
TGCGTC
>Amac_JO844109
GGCTGTAGTGAACCAGGTCCATGCGCGAGGTTCGAAAGGTGGTATTTTGATTCTACTTGC
CGCCGGTTCATAGGCTGCCGTAATAACAACTTTGAAACCAAGCTAGAGTGTCGGCGTAAA
TGCTCA
>Hlon_AB520633_HlMKI
GTGTGTAAGCTGCCTGGACCATGCGCCGCATTTTGGCGCTTTTACTACAATGCTGTCTGC
CAACCCTTCCTTGGATGCCAAAACAACAACTTTGAGACCATCGAGCAATGCAAGCAAGCC
TGCGGC
>Lhes_HQ006067_spider
GTTTGTAAGCTGACAGGTTCTTGCGCAGCTTTCAGAAGATGGGCCTATGAAGCTAAATGC
ATGATTTTTATTGGTTGTGGCAATAACAATTTTAAAACTCAAGAAGAATGTGAAAAAACG
TGTGGA
>Hhai_GU293030_spider
ATATGCCGTTTGCCCGGGGATTGCAGGTTCTTTGAAATGTGGTACTTCGATGGCACTTGC
ACTAAGTTTGTTGGCTACGGTAACAATAGGTTCCCAACTGAAAAGGCCTGCGTGAAAAGG
TGTGCA
>Hhai_GU293033_spider
ATATGCCGTTTGCCCGGGGATTGCAGGTTCTTTGAAATGTGGTACTTCGATGGCACTTGC
ACTAAGTTTGTTGGCTACGGTAACAATAGGTTCCCAACTAAAAAGGCCTGCATGAAAAGG
TGTGCA
>Hhai_GU293031_spider
ATATGCCGTTTGCCCGGGGATTGCAGGTTCTTTGAAGTGTGGTACTTCGATGGCACTTGC
ACTAAGTTTGTTGGCTACGGTAACAATAGGTTCCCAACTGAAAAGGCCTGCATGAAAAGG
TGTGCA
>Hhai_GU293035_spider
ATATGCCGTTTGCCCGGGGATTGCAGGTTCTTTGAAATGTGGTACTTCGATGGCGCTTGC
ACTAAGTTTGTTGGCTACGGTAACAATAGGTTCCCAACTGAAAAGGCCTGCATGAAAAGG
TGTGCA
>Hhai_GU293036_spider
ATATGCCGTTTGCCCGGGGATTGCAGGTTCTTTGAAATGTGGTACTTCGATGGCACTTGC
ACTAAGTTTGTTGGCTACGGTAACAATAGGTTCCCAACTGAAAAGGCCTGCATGAAAAGG
TGTGCA
>Hhai_GU293037_spider
ATATGCCGTTTGCCCGGGGATTGCAGGTTCTTTGAAATGCGGTACTTCGATGGCACTTGC
ACTAAGTTTGTTGGCTACGGTAACAATAGGTTCCCAACTGAAAAGGCCTGCATGAAAAGG
TGTGCA
>Hhai_GU293039_spider
ATATGCCGTTTGCCCGGGGATTGCAGGTTCTTTGAAATGTGGTGCTTCGATGGCACTTGC
ACTAAGTTTGTTGGCTACGGTAACAATAGGTTCCCAACTGAAAAGGCCTGCATGAAAAGG
TGTGCA
>Hhai_GU293034_spider
ATATGCCGTTTGCCCGGGGATTGCAGGTTCTTTGAAATGTGGTACTTCGATGGCACTTGC
ACTAAGTTTGTTGGCTACGGTAACAATAGGTTCCCAACTGAAAAGGCCTGCATGAAAAGG
TGTGCA
>Hhai_GU293032_spider
ATATGCCGTTTGCCCGGGGAATGCAGGTTCTTTGGAATGTGGTACTTCGATGGCACTTGC
ACTAAGTTTGTTGGCTACGGTAACAATAGGTTCCCAACTGAAAAGGCCTGCATGAAAAGG
TGTGCA
>Hhai_GU293129_spider
ACATGCCGTTTGCCCGGGAGATGCGCATCCTTTGAACGTTGGTACTTCAATGGCACTTGC
GCTAAGTTTGTTGGCTACGGTAACAATAGGTTCCCAACTGAAAAGGCCTGCATGAAAAGG
TGTGCA
>Hhai_GU293038_spider
ACATGCCGTTTGCCCGGGAGATGCGCATCCTTTGAACGTTGGTACTTCAATGGCACTTGC
ACTAAGTTTGTTGGCTACGGTAACAATAGGTTCCCAACTGAAAAGGCCTGCATGAAAAGG
TGTGCA
>Hhai_GU293134_spider
ACATGCCGTTTGCCCGGGAGATGCGCATCCTTTGAACGTTGGTACTTCAATGGCACTTGC
ACTAAGTTTGTTGGCTACGGTAACAATAGGTTCCCAACTGAAAAGGCCTGCATGAAAAGG
TGTGTA
>Hhai_GU293135_spider
ACATGCCGTTTGCCCGGGAGATGCGCATCCTTTGAACGTTGGTACTTCAATGGCACTTGC
ACTAAGTTTGTTGGCTACGGTAACAATAGGTTCCCAACTGAAAAGGCCTGCATGGAAAGG
TGTGCA
>Hhai_GU293132_spider
ACATGCCGTTTGCCCGGGGGATGCGCATCCTTTGAACGTTGGTACTTCAATGGCACTTGC
ACTAAGTTTGTTGGCTACGGTAACAATAGGTTCCCAACTGAAAAGGCCTGCATGAAAAGG
TGTGCA
>Hhai_GU293133_spider
ACATGCCGTTTGCCCGGGAGATGCGCATCCTTTGAACGTTGGTACTTCAATGGCACTTGC
ACTAAGTTTGTTGGCTACGGTAACAATAGGTTCCCAACTGAAAAGGCCCGCATGAAAAGG
TGTGCA
>Hsch_EU635744_spider
ACATGCCGTTTGCCCGGGAGATGCGCATCCTTTGAACGTTGGTACTTCAATGGCACATGC
GCTAAGTTTATTGGCTGCGGTAACAATAAGTTCCCAACTCAAGAGGCCTGCATGAAAAGA
TGTGGA
>Hsch_EU195290_spider
ACATGCCGTTTGCCCGGGAGATGCGCATCCTTTGAACGTTGGTACTTCAATGGCACATGC
GCTAAGTTTATTGGCTGCGGTAACAATAAGTTCCCAACTCAAGAGGCCTGCATGAAAAGA
TGTGCA
>Ir2_203174_G1
GAGTGTTTCGAAGAAGGAAATTGCGCACGAATTTTGAGATACTACTACGAGAGTACGTGC
AATCCGTTTTATGGATGCGATAACAACAATTTTGAGACCATGGAAAAATGCGAAAAAAGA
TGCAAA
>Ir2_44874_G1
CGGTGCTTCCTGCCAGGCCCTTGCTTCGTCTTGAAGAAGTATTTGTACGACCCTCACTGC
AGACGGTTCTTCGGTTGCTTAAATAACCGGTTTGATAGACTAGAAGAGTGCAGACGGACA
TGTGAA
>Ir2_44875_G1
CGGTGCTTCCTGCCAGGCCCTTGCTTCGTCTTGAAGAAGTATTTGTACGACCCTCACTGC
AGACGGTTCTTCGGTTGCTTAAATAACCGGTTTGATAGACTAGAAGAGTGCAGACGGACA
TGTGAA
>Isca_XM_002403992
ATATGCAAGCTTTCGGGAGTATGCGCACGAGTTTCTCGTTTCTACTTCAACCAGCAATGC
TTGCCTTTCATCGGGTGCATGAACAACAACTTCTGGACAATCGAAGACTGTGAGGCGGCG
TGCAAA
>Amac_JO841419
GAGTGCAGACTGCGGGGGCCATGCCAGCGCCTGACACGCTACTTCTACAACACCAGATGT
GAGCGGTTCATCGGATGCCGTAATAACAACTTCGCTAGTACCGGAGAATGCTTCGAGAAA
TGCAAA
>Isca_XM_002412847
GGTTGTCGGCCGGCCGGACTGTGCGCTTATTTCGAGCGCTGGTACTTCGACGTGAGCTGC
GAGCGGTTCGTGGGCTGCGGAAACAACAACTACAGGTCGCAGCGGGAGTGCGAAGTCGCC
TGCCTG
>Ir2_17358_G1
AATTGTACAATTGAAGGACAATGCGCATTACACCCCCGTTACTTCTTCAATATGCAGTGC
GAGTTCTTTTATGGATGCTATAACAACAGGTTTATGAAGAGGGAGCGCTGCGAAAAAGAG
TGCAAA
>Ir2_132_G1
AATTGTACTATTGAAGGACCATGCGCATTGCACTCCCGTTACTTCTTTAATATGCAGTGC
GAGCACTTTTATGGATGCTTAAACAACAGGTTTATGAAGAAGGAGCGCTGCGAAAAAGAG
TGCAAA
>Aame_EZ000205_
TTATGCAGCGAGCAGGGACCCTGTGCCATTATCCCTAGATATGGGTTTAATGGATCGTGC
CAGATGTTCTTTGGCTGCTACAACAATAGCTTCGCTACAGAAGTCGAATGCATGAAAGCA
TGTGGT
>Isca_XM_002412483
CCTTGCTCACTCGAAGGTCCGGGAGCTTTGCACCCTCGATGGTATTTTAATACGGAGTGC
CATCCATTTTTCGGAATGCTTAATAACAATTTCGAAAGCCTGAAGGAGTGTCAAGGAAAT
TGCAGT
>Isca_XM_002412036
GATATTTTCCGGCCTGGACCCTGCGCTGCAATTCCTCGGTATTTCTGCAACCGCCGCTGC
GAGCAGTTCCTCGGATGCCAGGGCAACAATTTCAGATCCCTGCAGGAATGCCAAAGAAAC
TGCGGA
>Isca_DN971582_Tryptogalinin
~~~~~~~~~~~~~~~GGGCCTTGCGCTATGTTCCGGCGC~~~~~~TACAAATGCCGCTGC
CTGGAATACATTGGCTGCGGTGACGGTGGCTACCGTACCATGGACCAGTGTGAACGATTC
TGCCAC
>Amac_JO843306
GAATGCAGTGAGCCGGGACCCTGCGCCTCTTTTATTAGGTGGTCCTTCCATAAA~~~TGT
ACGCCTTTCATCGGATGTCAAACTAACAACTTTGAAAGCTGCGAGAATTGCATGCAAAGA
TGCAAA
>Hlon_AB219067
TTCTGCCGAAAGCCAGGACTATGCGCTTCTATACCACGATGGGGATTCATCCCAGTCTGT
ATGCAATTTGTTGGTTGTGGAAACAACAACTTCTCATCCTGTCAAGAGTGTCTGTTTAGG
TGCGCT
>Ir2_19932_G1
AGATGTCTTCAGGAAAGTTCGTGCGCATTACACGATTTTTACTTTTATAATAAAAGGTGC
CAGAAGTATCCTGGTTGCCCCGATAACGGGTTTTTGGAGGAGGAGGACTGCTTAACAACA
TGCCAA
>Ir2_17556_G1
AGATGTCTTGATGAAAGTTCGTGCGCATTGCTCCCTTTTTACTTCTATAATACCAGGTGT
CAGATGTATCCTGGTTGCCCACAAAACGGATTTCTGGACGAGGAGGATTGCTTACAGACA
TGCCAA
>Ir2_17554_G1
AGATGTCTTGGTGAAAGTTCGTGCGCATTGCTCGTTGTTTACTTCTATAATAAAAGGTGC
CAGAGGTATCCTGGTTGCCCAGATAACGGATTTCTGGACGAGGATGAGTGCTTAGAAAAG
TGCCAA
>Ir2_17555_G1
AGATGTCTTGGTGAAAGTTCGTGCGCATTGCACTATGTTTACTTCTACAATACCAGGTGC
CAGAGGTATCCTGGTTGCCCAGAAAACGGATTTCTGAAAGAGGAGGAGTGCTTAGAGACA
TGCCAA
>Ir2_10928_G1
AGATGTCTTGGTGAAAGTTCGTGTGCATTGCTCGTTGTTTACTTCTATAATAAAAGGTGC
CAGAGGTATCCTGGTTGCCCAGATAACGGATTTCTGGACGACGAGGAGTGCTTACAAAAA
TGCCAA
>Ir2_45589_G1
AGATGTCTTGGTGAAAATTCGTGCGCTATGCACCGTGTTTACTTCTATAATACCAGGTGC
CAGTTGTATCCTGGTTGCCCACAAAACGGATTTCTGGAGGAGGAGGAGTGCTTAGAGACA
TGCGAA
>Ir2_268273_G1
AGATGTCTCGAGCAAAGTTCGTGCGGATTGTTCGATTTTTACTTCTATAATAAAAGGTGC
CAGAAGTCTCCTGGTTGCCCGGATAACGGATTTCTGGATGAAGAGGACTGCTTCACTGAA
TGCCAA
>Ir2_268272_G1
AGATGTCTTGGTGAAAGTACGTGCGGATATTTCGTTGTTCACTTCTATAATAAAAGGTGC
CAGACGTCCCCTGGTTGCCCGCAAAACGGATTTCTGGATTGGGAGGAGTGCTTAACGACA
TGCGAA
>Ir2_98_G1
ATATGTCTTCAGCCTGGACGATGCGCATCGCATGTTATATACTTTTATAATAAGAGGTGC
CAAATGTCTGAAGGTTGCCCGGAGAACGGATTTTGGGATATGGAGGACTGCAAAACAACT
TGTGAA
>Ir2_11903_G1
ATATGCCGTCTGCCTGGACGATGCGCGTTGCTTACCGTTTACTCCTATAACAAGAGGTGC
CAGAAGCTTGAAGGTTGCCCTGAGAACGGATTTTGGAGTATGGAGGATTGCCAAAGGACA
TGCGAA
>Ir2_585_G1
AGATGTCGTCAGCGTGGACGATGCGCCTACCTTGATGTTTACTTCTATAACAACAGGTGC
CAAAAGTTTCACGGTTGCCCGGAGAATGGATTTCAGGATATGGAGGAGTGCCGAACGATA
TGCGAA
>Ir2_67139_G1
CATTGCCTTCGACCTGGAAGATGCGCACTACTGACGTGGTACTACTATAATAAGGATTGC
GAGAAGTTTCCTGGTTGCCCCCCAAATGGATTTTGGGACAAGGAGAACTGCACAAAGATA
TGCAAA
>Ir2_67138_G1
AGTTGTCTTCGACCCGGACCATGCGCAGCATTTAGGTGGTACTACTATAATAAGGATTGC
GAGGAGTATCCTGGTTGCCCCAGAAATGGATTTTTGGACAGGAAGAACTGCACAAAGATA
TGCAAA
>Ir2_69298_G1
AGGTGCCTTCGACCCGGACGATGCGCCTTATTTACGTGGTTCTACTACAATTCGAAATGC
GAGAAGTTTCCTGGTTGCCCCCCAAATGGATTTCTGGAGAAGAGGAACTGCACAAAGTTA
TGCGAA
>Isca_XM_002404983
AGCTGCTTCCAAACTGGACGTTGCGCATTGATGATTCTCTACTCCTACGACCAGCTTTGC
AAAAAATATATTGGTTGCAGCAACAACAATTTCAAGACTCTCGAAGACTGCCAAAGAAAA
TGCGAA
>Amac_JO843318
TTATGCGACTTCGAAGGAGAGTGCTCGCCTACAATTAGATGGCATTTTAGTTCGCGTTGC
GGTCCATTCTTGGGACTCAGCAATAACAACTTTCCCAACTGCACATCATGCATGGAACTC
TGCTCA
>Amac_JO845040
TTATGCGACTATGAAGGAGAGTGCCCTACAATTACGAGATGGCATTTTAATGCGCGCTGC
GGTCCATTCTTGGGAACCAGCAATAACAACTTTCCCAACTGCACATCATGCATGAAACTC
TGCTCA
>Amac_JO843319
CACTGTTTCCTGGGGGGACAATGCCCTAAAATCCCCCGATGGTACTATGATTATGCCTGT
GCACCATTCTTGGGATGCGGTAATAACAACTATGGTAACTGCTCAGCATGCATGACAGAA
TGCTCA
>Amac_JO843320
CACTGTTTCTTGGAGGGAGATTGTCCTACATACCCGCGCTGGTATTATGATTATGCCTGT
GGACCGTTCTTGGGAGTAGGCAATAACAACTACGGTAACTGCACATCCTGCATGGAGGAA
TGCTCA
>Isca_XM_002403126
ATGTGTACCCTGAAGGGACGTCGCCCCTGCTCTCAGCGTTGGTACTACAACGTCGTCTGC
AAGACATTCACTGGCCAGAGCAACAACAACTTCTTGACGAACGCCACCTGTCACAAGGAG
TGCCAC
>Isca_XM_002405731
ATGTGCGCCCTCGTAGGGACGTGCAAAAAAAAGAAGAGATTCTACTTTAACGCAGGGTGT
CTCCGATTTGTGGGGTGCGGAAACAACAAATTCATATCCATGTCCCAATGTCAGGAACGT
TGCATT
>Isca_XM_002405028
AGGTGCTGGAGGAAACGCCGGTGCGCCTATCGAGTGAGCTACTATTACGATCCCACTTGC
AAGCAGTTTATTGGATGCGGCAGGAACGCTTTCCCAACAAAGAACGAATGTATGAATACG
TGC~~~
>Ir2_15986_G7
AAATGTTATCTTCCCCCACGATGCGCACATTCTGGGCGCTTCTTCTACGATACAAAATGC
AAAAAGTTCTACAGTTGCTGGATTGACGGATATTTCAAATATCGGGAGTGCACGAGAGAA
TGCAAA
>Ir2_15847_G7
AAATGTTATCTTCCTCCACGATGTGCACATTCCGGGCGTTACTTCTACGATCCGGGTTGC
AAAAAGTTTTATGGTTGCTGGACTGACGGATATTTCAATAAGCGGGAGTGCAGAAAAGAA
TGCAAA
>Acaj_AY563168_AmblyominX
GTTTGCAACTTGCCCGAAACATGCAAAACTGAGATTCGCTGGTATTACAACGGAGCTTGC
GAAGCTTTCATAGGCTGTGGTAACAATAATTTCGACAGGGTCGACGACTGCCAAAGGCTG
TGTGAG
>Rhae_HM140789_Rhipilin1
AGATGCTTATTCAAGGGAAACTGCCGTTTCCTTCCTAGATGGTGGTATAACCCAAGCTGC
GAACCATTCACTGTGTGCAATAAAGAAGCATTCGTATCATGTACACTGTGCATGAACATG
TGCATG
>Ir2_25156_Sk
GTTTGCAAAATGGAC~~~~~~~~~GCACGTATTCCCGGCTGGTTCTACAATGAACTCTGT
CAGTACTTCGAGACCAAAAATAACAACAGATTTTCATCTTTATCAGATTGCAGCAAAACG
TGCCAG
>Ir2_24967_Sk
AGATGTAATGGCTCC~~~~~~~~~ATGCGTCAAAGGGGATGGTTTTACGACCAGGAGTGT
CGTCTTTATTATAATTGGAACGGAAACAAGTTCAGGACTGTAGAAGAATGCAGGAAAACA
TGCAGA
>Ir2_62186_Sk
~~~~~~~~~~~~CACTCAACGTGCACTGTGGCGCTTCAGCATTACTTCAACAACAGATGT
GAACAAGAAAGTGGTTGCAACGGCAACAACTTCCCGACTAAAGAAAAATGCCTAGAAGAA
TGTCCA
>Isca_DQ066127
GATTGTCGAGCACCCTCAATTTGCAATGTGACGCTTCAGCATTACTTCAGCAACAAATGT
GAAAAAGAAACTGGCTGCAACGGCAACAACTTCCCGACTAAAGAAAAATGCCAAGAGGAA
TGTCCA
>Ir2_97821_G2
GAATGTCGAGCACCCACAATGTGCCCTGTGGCGCCTCAGCATTACTTCAGCAACAGATGT
GAAGTAGAAAGTGGTTGCAACGGAAACAACTTCCCGAGTGAACAAAAATGCCGAGAAGAA
TGTCCA
>Ir2_19262_G2
GCATGTCGAGCACCCTCAATGTGTACTGTGACGCTTCAGTACTATTTCAACAACAAATGT
GAAGCTGAAAATGAATGCGGAGGCAACACCTTCCTGACCGAAGAGGATTGTAAACATGAA
TGTCCC
>Ir2_7438_G5
GAGTGTCGAGAGCCCACAATGTGC~~~GTTACGGATCAGTATTACTTCAGCAACAGGTGT
GAACATGAAGTTGGTTGCGGAGGCAACAACTTCCTGACCGAAGAGGAATGCAGAGTAGCA
TGTCCG
>Ir2_8048_G2
AAATGTCGAGCACCCGCAATGTGTCCTGTGAGGGTTCAGTACTACTTCAACAACAAATGT
GAACCTACACGTGGCTGCGACGGCAACACCTTCGATAATGAAGGTGAATGTCAACGAAAA
TGTCCA
>Ir2_26744_G2
GTATGTGAAGCACCACCGCAATGCCCTGTGGTAACTTCGTATTACTACAACAACCAATGC
GAAAAAGATGTTGGTTGTTCAGGAAACAACTTCCCGAGCGAAGGTGAATGCAAAGAAGCA
TGTCCG
>Ir2_104790_G2
AAATGTGAAGCACCGCCGCAATGTACTTTGAGAACTACGTATCACTTCAACAACCGATGC
GAGGAAGATTTTGGTTGTGCAGGAATGGATTTCCGGTCCGAAGATGAATGCAGAAAAAAT
TGTCCG
>Ir2_16261_G2
GACTGTGAAGCACCACCGCAATGCACTTTGGTAACTACGCATTACTTCAACAACAAATGC
GAGAAGGATATTGGTTGCGGGGGACTGGACTTCTCAAGCGAAGATGAATGCAGAAGAGCA
TGTCCG
>Ipac_AY674256
GATTGTGAAGCACCACCGCAATGCATCCTGGTAACTACGTATTACTACAACAACAAATGC
GAAGAAGATTATAATTGTGCAGGAATGGACTTCACGACCGAAGAAGAATGCAAAAAAGCG
TGTCCG
>Ir2_9219_G2
CTATGTGAAGCACCACCGTCTTGCCCTCTGAAAACTACGTATTACTACAACAACAAATGC
GAAAGCGAGTTTGGTTGTTCAGGAATGGACTTTTTGACCGAAGAGGACTGCAAAAAGGCA
TGTCCG
>Isca_AF483689
GTATGTGAAGCACCACCGAGTTGCCCTCTGAGAACTTCTTATTACTTCAACAACAAATGC
GAAAGCGAGTTTGGTTGTTCAGGTACAGACTTCTCGAGCGAAGAGGACTGCAGACAGGCA
TGGCCG
>Isca_DQ065978
GTATGTGAAGCACCACCGAGTTGCCCTCTGAGAACTTCTTATTACTTCAACAACAAATGC
GAAAGCGAGATTGGTTGTTCAGGTACAGACTTCTCGAGCGAAGGGGACTGCAAACGGGCA
TGTCCG
>Isca_XM_002415407
GTATGGGAAGCACCACCGAGTTGCCCTCTGAGAACTTCTTATTACTTCAACAACAAATGC
GAAAGGGAGATTGGTTGTTCAGGTACAGACTTCTCGAGCGAAGGGGACTGCAAACGGGCA
TGTCCG
>Isca_DQ065981
GTATGTGAAGCACCACCGCATTGCCCTCTGAGAATTACTTATTACTTCAACAACAAATGC
GAAAGCCAGTTTGGTTGTTCAGGTACAGACTTCTCGAGCGAAGAGGACTGCAGAGGGGCA
TGTCCG
>Ir2_104691_G2
GTATGTGAAGCACCACCGTCTTGCCCTCTGCGAACTTCGTATTACTACGACAAAAAATGC
GAAGAAGAGTTTGGTTGTTCAGGAACGGACTTCCCGACCGAAGAAGCATGCAAAAATGCG
TGTCCG
>Ir2_66495_G2
GAGTGTCGAGCACCACCATCTTGCATTCCGAGAACTACGTATTACTTCAACAACAAATGC
GAATCAGACTTTGGTTGTGCAGGCACCGACTTCCGGACCTTGGACGAATGCAAAAGAAAC
TGTCCC
>Isca_AF483685
GTATGTGAAGCACCACCGCAATGCACTCCGAGAGTTACGTATTACTTCAACAACAGATGC
GAATCAGATTATGGTTGTGGAGGAAACGACTTCCCGACCGCAGAAAAATGCAGAGACGCA
TGTCCG
>Isca_DQ065874
GTATGTGAAGCACCACCGCAATGCCCTCCGAGAGTTACGTATTACTTCAACAACAGATGC
GAATCAGATTATGGTTGTGGAGGAAACGACTTCGCGACCGCAAAAGAATGCAGAGACGCA
TGTCCG
>Ir2_78827_G2
GAATGTGAATTACCACCGTCTTGCCCTCTGAAAACTTCGTTTTACTTCAACAAAAAATGC
GAAGGAGAGTTTGGTTGTTCGGGACGGGACTTCCCGACCTTAGAAAAATGCAGAGAAGCA
TGTCTG
>Ir2_10794_G2
GATTGTGAAGCACCATCAATTTGCTCTCCATCATATATGTATTACTTCGACAACCAATGC
GAAAACGTGTTTGACTGTGGAGGAAACAAATTCCCAAGCCTCGAGGAATGCCAAAAACAA
TGTCCG
>Ir2_54889_G2
GAGTGTGAAGCACCATCATTTTGCACTCCAACATATTCGTATTACTTCGAGAACGACTGC
CAACTGGTGTTTGACTGTGGAGGCAACAAATTCCCAAGCCTCGAGCAATGCCAAATTGGA
TGTCCG
>Ir2_27722_G2
GAATGTGAAGCACAATCATCTTGCTCTCCAAAAGTTACTTATTACTTCAACAACCAATGC
GAAGAAGATTTTGGCTGTGGAGGCAACGATTTCCCAAGCCTCGAGGAATGCAAAACAAAA
TGTCCA
>Isca_DQ066022
CAGTGTGAAGCACCATCAATCTGCGCTCCAAGATACACGTATTACTACAACAACCAATGC
GAGCAAACGTTCGGCTGTGGAGGCAACGACTTCCCAAACATCGAGGACTGCCAAAACGAA
TGCCCG
>Isca_DQ066019
GTATGTGAAGCACCAGCCTCTTGCACTCCGGTAACTTTGTATTACTACAACAACAAATGC
GAAAAAGATTTTGGTTGTGGAGGAAACAACTTCCCGACTGAAGGTGTATGCAAGAGTGAA
TGTCCA
>Ir2_6258_G2
GAGTGTGAAGCACCATCATACTGCACTCTAAGAGAAACGTATTACTACAACAACCAATGC
GAAAAAGACTTTGGCTGTGAAGGCAACAACTTCCCAAGCCTAGAGGAATGCAAAAAGGGA
TGTCCG
>Isca_DQ066083
GAGTGTGAAGCACCATCATTATGCCCCCTAGAAGATACGTATTACTACAACAACCAATGC
GAAAAAGACTTTGGCTGTGAACGCAACAACTTCCCAAGCCTGGAGGAATGCAAAAATGAA
TGTCCG
>Ir2_2806_G2
GAGTGTGAAGCACCATCATTGTGCACTCCGCAAACTACGTATTACTACAACAATCAATGC
GAAAGATACTTTGGTTGTACAGGAAACAACTTCCCCACCAAAAAGGAATGCAGAGAAAAA
TGTCCG
>Ir2_10660_G2
ATTTGTGAAGGACCATCATTGTGCGAAGTGGAAACTTTGTACTACTTCGACAACCAATGT
GAAAAAGAAATTGGTTGTGGAGGCAACAACTTCCCGAACCTCGAGACATGCGAAAAAGGA
TGTCCG
>Ir2_29841_G2
ATTTGTGAAGCCCCATCATCCTGCGAAGTAAAAGCTTCGTATTACTTCGACAATCAATGT
GAAGAAGAAGTTGGTTGTGGAGGAAACAACTTCCCGACTCTCGAGAAATGCAAGAAAGGA
TGTCCG
>Ir2_43148_G2
GTTTGTGAAGCACCATCAATCTGCGACGTGGAAACTTCGTATTACTTTGACAAAGAATGT
CAAGAAGAAGTTGGTTGTGGAGGCAACAACTTCCCGACCCTCGAGAAATGCAAAACAGAA
TGTCCG
>Ir2_22044_G4
GTATGTGAAGGACCATCGTCTTGCCCTCTGGGAGATTGGTATTACTTCAACAACAGATGC
GAAAGAGTATTTGGTTGTGGTGGAAACGAGTTCCCGACCGAAGATCGATGCAGAGAAGAA
TGTCCG
>Ir2_78581_G4
GTATGTGAAGGACCATCGGCTTGCCCTCTGCGAAATTGGTATTACTTCAACAACAAATGC
GAAGTATCATTTGGTTGTGGTGGAAACGAGTTCCCGACCGAAGATCAATGCAGACAAGAA
TGTCCG
>Isca_AF483684
GTATGTGAAGGACCATCGTCTTGCCCTCTGGCAAATTGGTATTACTTCAACAACAGATGC
GAAAGTCTATTTGGTTGTGGTGGAAACGAGTTCTCGACCGAAGATGAATGCAAAAAAAAG
AATGTC
>Isca_AF483683
GTATGTGAAGGACCATCGTCTTGCCCTCTGGCAAATTGGTATTACTTCAACAACAGATGC
GAAAGTCTATTTGGTTGTGGTGGAAACGAGTTCTCGACCGAAGATGAATGC~~~AAAAAG
AATGTC
>Ir2_30565_G4
GAATGTGAAGCACCACCGTCTTGCTTTGTGGGAGATTTCTATTACTTCAACAACAGATGC
GAATACGAATTTAGTTGTGATGGAAGGAACTTCCCGTCCAAAGATGAATGCAGAAACGAA
TGTCCG
>Ir2_25526_G4
GAATGTCTAGCACCAGCGTCCTGCCGTGTGGGAGTTTTCTATTACTACCACAGCAGATGC
GAAAGCGAATTCAGTTGTCAAGGGAGGAACTTCCCGTCCGAAGAACAATGCAGAAACGAA
TGTCCC
>Ir2_41299_G4
GAATGTGAATCACCACCGCAATGCACTCCGGGATATCTCTATTACTTCAACAACAGATGC
GAAGAGGACTTTACTTGTTCTGGAAGGAACTTCCCGAGCGAACAGATATGCAAAGAAGCA
TGCCCG
>Ir2_15160_G4
GAATGTGAAGCACCACCGCAATGCACTCCGAGATATTTATATTACTACAACAACAAATGC
GAAGAGGAATTTAGTTGTCCTGGAAGGAACTTCCGGAGCGAAAATCAATGCAGAGATGCA
TGTCCG
>Isca_AF483688
AAGTGTGAAGCACCACCGCAATGCACTCTGGGAAATTTCTATTACTACAACAACAGATGC
GAAAAAGAATTTACTTGTCCTGGAAGGAACTTCCCGAGCAAAGGTCAATGCAGAAAAGAA
TGTCCG
>Ir2_7498_G4
GTATGTGAATCACCACCGTCTTGCGTTGTGGGATATTTCTATTACTACGACCACAGATGC
GAAAGAGAATTTAGTTGTCCTGGACGCAACTTCAGGAGCGTAGGTGAATGCAGAAGAGAA
TGTCCG
>Ir2_83851_G4
GTATGTGACTCACCACCGTCTTGCGCTGTGGGAATTTTCTATTACTACGACATGAGATGC
GAAAGCGAATTCAGTTGTCGTGGAAGGAACTACCCGTCCGAAAAAGAATGCCAAGAAGAA
TGTCCG
>Isca_AF483687
GTATGTGAAGCACCAGCGTCTTGCGAGCTGGGAGATTTCTTTTACTTCCACAACAGATGC
GTAAGCGAATTTGGTTGCCATGGAATGAACTACCCAACCGAAGATGAATGCAGAAGACAA
TGTCCG
>Isca_DQ066077
GTATGTGAAGCACCAGCGTATTGCGAGCTGAGAGATTTCTTTTACTTCTACAACAAATGC
GAAATCGAATTGGGTTGTCGTGGAATGAACTACCCGACCGAAGAGGAATGCATAAAAGCA
TGTCCG
>Ir2_9553_G4
GTTTGTGAAGCCCCAGCGCTTTGCCCTCCAGGATATTCGTATTACTTCGACAACAGATGC
GAAGAAGAATTTGGTTGTGGTGGACAGAACTACCCGACCGAACAGGCATGCAGAATTGCA
TGTCCC
>Ir2_37865_G2
GGGTGTCAAGCACCATCAATTTGCATTTTAAGAAATACGTATTACTACAACAACAAATGC
GAAGAAGAGTTTGGCTGTGGAGGAATCAATTTCGAAACCTTCGAGGAATGCAAAAAAAAA
TGTCCG
>Ir2_58487_G8
CAATGCAGGAGCCCCAGTTCATGCAAAGTTAGAACAATCTACTCCTTTAACTCCAAATGC
GTCAGTACAACGGGCTGTGGGGGCAACCAATTTGAAAGCGAAGGCTGCTGCAAGAGTGAA
TGCCCG
>Ir2_42927_G8
CAATGCAGAGCACCTACCTCATGCGATCTGAGAACTGTCTACTCCTTTGACGGCAGATGC
ATGAGAAGGCAGAGCTGTGGGGGGAACCAGTTTGAAAAGAAAGACTGCTGCGAGAGTGAA
TGTCCG
>Ir2_8909_G8
CAATGCAGAGCCCCTACTTTATGCGACCTTCGAACAATCTTCTACTTTAGCAACAAATGC
GAGAAAATGCTGAGCTGTGGGGGTAACCACTTTGAAAAGAAAAAGTGCTGCGAGAGTGAA
TGTCCG
>Isca_DQ066150
CAATGCAGAAGACCCACTTCATGCGGACTTAGAACTATCTACTACTTTAGCAACAAATGC
GAGAAAATGCAGAGCTGTGGCGGTAACCACTTTGAAAAGGAAGAGTGCTGCGAGAGTGAA
TGTCCT
>Ir2_209794_G8
CAATGCAAAACACCTACTACATGCGTTCTCAGAACTATCTACTACTTTGACGGCAGATGC
GAGAGTAAGCAGAGCTGTGGGGGTAACCACTTCGAAAAGAAAGAGTGCTGCGAGAGTGAA
TGTCCG
>Ir2_14124_G8
CAATGCCGGATGCCTACTTCATGCAATGTCAGAACTATCTACTACTTTGACGGCAGATGC
GAGAGTAAGCTGAGCTGTGGGGGTAACCACTTCGAAAAGCTAGAGTGCTGCCAGAGTGAA
TGTCCA
>Ir2_34686_G8
CAATGCAGGATGCCTACTTCATGCGTTGTTAGGACTATCTACTACTTTGACAGCAAATGC
GAGAGTAAGCAGAGCTGTGGAGGCAACCACTTTGAAAAGCTAGAGTGCTGCAAGAGTGAA
TGTCCA
>Ir2_5915_G8
CAATGCAGAGCCCCTACTTCATGCAAACTTAGAATAGTCTACACCTTCAGAAACAAATGC
GAGCGTATGAAGACCTGTGCGGGTAACCACTTTGAAAAAGAAACCTGCTGCAAGAGTGAA
TGCCCG
>Ir2_5577_G8
CAATGCAGAGCCCCTAGTTTATGCGAACTTAGAACAGTCTACTCCTTTAGCAACAAATGC
GAGCCTATGGAGACCTGTGCGGGTAACCTTTTTGAATTGAAAAAGTGCTGCAAGAGTGAA
TGCCCA
>Ir2_5772_G8
CAATGCAGAGCCCCCACTTTATGCACACTTAGAATAGTCTACTCCTTTAGCAACAAATGC
GTGCGTATGGTGAGCTGTGCGGGTAACCTTTTTGAAAAACCAGAGTGCTGCAGGAGTGAA
TGCCCG
>Ir2_5114_G11
CAATGCAGGACCCCCACTTCGTGCAAAATTAGAACCGTCTACTCCTTCATCCCCCAATGC
GAGCCAGTGGAGAGCTGTGGGGGTAACCAATTTGAAAAGATAGAGTGCTGCATGTCTGAA
TGCCCC
>Ir2_23207_G11
CAATGCAGAACCCCTCCTTCATGCAAACTTAGAACTATTTACTCCTTTAACAACCAATGC
GAGGCTGTGAGGAGCTGTGGGGGTAACCAATTTGAAAAGAAAAGCTGCTGCGTGGCTGAA
TGCCCA
>Isca_DQ066178
CAATGCAGATTTCCTACTTCATGCGAACTTAGAACTGTCTACTCCTTTAACAACCAATGC
GAGCCCGTGAGGAGCTGTGGGGGTAACCAATTTGAAACTAAAGACTGCTGCAGGCGTGAA
TGCCCG
>Ir2_54664_G8
CAATGCAAAGCACCTACTTTATGCAATTGGAGAACTGTCTACTTCTTTAATGGCAAATGC
GAGAGTAAGAAGAGCTGTGGGGGTAACCACTTTGAAAAGAAAGACTGCTGCCTGACAGAA
TGTCCG
>Ir2_24248_G8
CAATGTAGAGCCCCTGCATCTTGTTCTCCGAGATATGTCTACTACTTTAGCAATAAATGC
GAGTCCGATTATAGCTGTGGGGGAAACTACTTTGAAGACAAAGTCTGCTGCATGACTGAG
TGCCCG
>Ir2_7884_G9
ATCTGCAGGGCACCATCATCCTGCACTGTTAAAGTGATGTGGTACTTTGACGGCAAATGC
GAGAGCTATTCTGGATGTGGTGGTAATGACTTTGGATCCGAAGATTGCTGCAAAGATTCC
TGTCCA
>Ir2_6575_G9
GTCTGCAGGGCACCATCATCTTGCACTGCTAAAACAATGTGGTACTTTGACAACAAATGC
GTGTCATACACTGGATGTGGTGGTAACGACTTTGGATCGGAAGAGTGCTGCAAAGATTCG
TGTCCA
>Ir2_25612_G9
ATCTGCAGAGCGCCGACATCCTGCACTGCTACGACAATGTGGTACTTTGACAACAAATGC
GTGTCCTACCAAGGGTGTGGTGGTAATGACTTTCATTCAAAAGATTGCTGCGAAGATTCA
TGTCCA
>Ir2_355_G9
ATCTGCAGAGCACCAACATCCTGCGAAGTTAAAACAATGTGGTACTTTGACAACAAATGC
GTGTCCTACAAAGGATGTGGTGGAAATGACTTTGGATCCCGAAAGTGCTGTCAGGATTCG
TGTCCA
>Ir2_242538_G9
ATCTGCAGAGCCCCGGGATCCTGCACTGTTAAAACTACGTGGTACTTTGACGGCCAATGC
GAGAAGTACGAAGGATGTGGTGGTAATGACTTTGGATCCGAGGACTGCTGCAAAGATTCG
TGTCCA
>Ir2_8939_G9
GTCTGCAGGGCACCAACAATCTGCACCGCTAGAAAAATGTGGTACTTTGACAACAAATGC
GTGTCCTACGATGGATGTGGTGGTAACGACTTTGGATCCGCAAAATGCTGCAAAGATTCG
TGTCCA
>Ir2_8940_G9
GTCTGCAGGGCACCAACAATCTGCACTGCTAGAGAAATGTGGTACTTTGACAACAAATGC
GTGTCTTACGTTGGATGTGGTGGTAACGACTTTGGATCCGCAAAATGCTGCAAAGATTCG
TGTCCA
>Ir2_19919_G9
ATCTGCAGGGCACCATCATCCTGCACTGTTAAAACGATGTGGTACTTTAACAACAAATGC
GAGCACTACCTTGGATGTGGTGGTAATGACTTTGGGTCCAAAGCTTGCTGCCAAGATTCG
TGTCCA
>Ir2_99934_G9
GTCTGCAGAGCACCATCATTCTGCACGTTTAAAACTATGTGGTACTTTAACAACAAATGC
GAGTCGTACCAAGGGTGTGGTAGTAATGACTTTGGATCCAAAGATTGCTGCAAAGATTCG
TGTCCA
>Ir2_70195_G9
ATCTGCAGAGCACCATCATCCTGCAAAGCTAAAGATATGTGGTACTTTAACAACAAATGC
GAGTGGTACCGTGGATGTGGTGGTAATGACTTTCATTCCAAAGGCTGCTGCAAAGATTCA
TGTCCA
>Ir2_83845_G10
ATCTGCAGAGCCCCACCCTCCTGCACTGTTAAAGAAACGTGGTATTTTAACAACAAATGC
GAGAAGTACTCTGGATGTGGTGGTAATGACTTCGGAACCCGAGCTTGCTGCAAAGATTCC
TGTCCA
>Ir2_25880_G10
ATCTGCAGAGCCCCACCCTCCTGCTCTGTTAAACACACGTGGTATTTTAACAACAGATGC
GTAAAGTACTCTGGATGTGGTGGTAATGACTTCGGAACCCAAGCTTGCTGCAAAGATTCC
TGTCCA
>Ir2_8629_G10
ATCTGCAGAGCCCCACCATCCTGCACTGTTAAAAAAACGTGGTATTTTAACAACAAATGC
GAGAAGTACGATGGATGTGGTGGAAATGACTTTGGATCCCGATTTTGTTGCGAAGATTCC
TGTCCA
>Ir2_16168_G10
GTCTGCAAAGCGCCTTCATCCTGCTCTGCTAAAGTGATGTGGTACTTTGACAGCCGTTGC
CAGAAATACACTGGATGTGGTGGTAACGACTTTGGATCCGAATTTTGCTGTAAAGATGCC
TGTCCG
>Ir2_63351_G10
ATCTGCAGAGGACCATCAACCTGCGCTGCTAAGAAAATGTGGTACTTTAACAACAAATGC
GTGCAATACACTGGATGTGGTGGTAATGACTTTGGATCCCGAGATTGCTGCAGAGATTCC
TGTCCA
>Ir2_16367_G8
GTCTGCAGAGCACCAGCATACTGCACGTTGAAATGGTTTTTCTACTTTAACAACCAATGC
GAGACCTACTATGGATGTGGTGGCAATGATTTTGGGTCCAAACCTTGCTGCAAAGATTCG
TGTCCA
>Ir2_63182_G8
GACTGCAGAGCACCATCGTCCTGCCCAGTTACTTGGATGTACTACTTTGACAACAGATGC
CAGAAATACCTTGGATGTGGCGGTAATGACTTTGGAAGTTTAGGATGCTGCATTGATTCG
TGTCCA
>Ir2_27222_G8
GTCTGCAGAGCACCATCGATCTGCCCAATTGGTTGGAAGTGGTACTTTGACAACGAATGC
CAGAAATCCTATGGATGTGGCAGTAATGACTTTGGAAGCAAGTCATGCTGCGTGGATTCG
TGTCCA
>Ir2_243205_G5
GAATGCAGAGCCCCATCATCGTGCTCCACGAGAACGATTTTCTCATTTTTCAACCGATGC
CAAAGCTACGTTGGTTGTGACGGTAACAGATTTGGTTCATACGGAGAATGCATTAATGAA
TGTCCT
>Ir2_40973_G5
GAATGCAGACGACCATCATCGTGCTCCGCAAGAACTATTTTCTCCTTTTTCAACCGATGC
GAAAGCTACCTTGGTTGTGACGGTAACAGATTTGATTCCCACAGACAATGCGTCGGTGAA
TGTCCT
>Ir2_1911_G5
GAGTGCAGACGCCCATCATCGTGCACCGCAAGAACTATTTTCTCCTTTTTCAACCGATGC
GAAAGATACCTTGGTTGTGACGGTAACAGATTTGATACCCACAAACAATGCGTCGGTGAA
TGCCCT
>Isca_DQ066036
GAATGCAGAGGCCTATCATCGTGCTCCACAAGAACTATTTACTCCTTCCTCAACCGATGC
CAAAGTTACGACGGTTGTGACGGTAACAGATTTGATTCTTACGGGGAATGCATTACTAAA
TGTCCT
>Isca_AF483692
GAATGCAGAGCTCAATCATCGTGCTCCACGAGAGTTTTTTACTCCTTTTTTAACCAATGC
GAAAGCTACACTGGTTGCGACGGTAACAGATTTCCTTCTCTCGGAAAATGCATTAATGAA
TGTCCT
>Isca_DQ065880
GAATGCAGAAGTCCAACCATGTGCTCTTTGAAATATATTTACTCATTTGACAACCAATGC
GTAAGCTACCAAGGTTGTGGCGGTAACATATTTGATTCTTACGAAAAATGCCTCGGTGAA
TGTCCT
>Ir2_24180_G5
GTATGCAGACAACCATCAATGTGCTCCACGAGAAGAATTTACTCATTTTTCAACCAATGC
CTAGGCTACGATGGTTGTGGCGGTAACATATTTGATTCTTTAGGAGAATGCATTAATGGA
TGTCCT
>Aame_EZ000295
GTGTGCTATGCTCCAAGCTACTGCAACGTCTTTCCCGTCTTTTTTTATTATCCTTCGTGT
TTTCAAGATGTTGGTTGTACTATGAATAACTTTGCAAGCCTAGAAGAATGCGAAAGAGTC
TGCTTA
>Ir2_4439_Sk
~~~~~~CAACCGCTGGGTCGTGGAAATGTTCAACAAAAATGGTCTTTCAATCCACACTGC
GAACCAGTTATGCGCTGTCGTTCAAACTGCTTTCCTACTAAGGACGAGTGTGAAGATGGT
TGTGAT
>Ir2_12590_G6
AGATGCCAACCCCTGGGTCGTGGAAATGTTCAACAAAAATGGTCTTTCAATCCACACTGC
GAATCAGTTATGATCTGTCATTCAAACTGCTTTCCTACTAAGGACGACTGTGAAGATGGT
TGTGAT
>Ir2_39337_G6
AGATGCCAACCCCTGGGTCGTGGAAATGTTCAAGAAAAATGGTCTTTCAATCCACACTGC
GAAACAGTTATGAACTGTCGTTCAAACTGCTTTGATACTGAGGATGAATGTGAAGATGAT
TGTGAT
>Ir2_4791_G6
AGATGCAGCCCCCTGGGTTATGGAAACGTTCAAGAAAAATGGTCTTTCAATCCACACTGC
GAAACAGTTATGAGCTGTCGTTCAAACTGCTTTAATACTGAGAACGAGTGTGAAGATGGT
TGTGAT
>Ir2_8540_G6
AGTTGCGAACCCCTGGGCCGTGGAAACGTTCAACAAAAATGGTCTTTCAATCCACACTGC
CAAGCAGTTATGAACTGTCGTTCAAACTGCTTTCATACTGAGAACGAGTGTGAAGAGTAT
TGTGAT
>Ir2_1984_G6
AGATGCAAACCCTTTGGTTATGGAAATGTTCAAGAAAAATGGTCTTTCAATCCACACTGC
GAACCAGTTATGACCTGTCGTTCAAACTGCTTCCATACTGAGGACGACTGTGAAGATGGT
TGTGAT
>Ir2_32467_G6
AGATGCGAACCTTTGGGTCGTGGAAATGTTGAACAAAAATGGTCTTTCAATCCACATTGC
GAACCAGTTATGCGCTGTCCTCCGAACTGCTTCCATTCTAAGGACGATTGTGAAGATTAT
TGTGAT
>Ir2_4184_G6
AAGTGCAAACCCATGGGCTACGGAAACGTTCAACAGAAATGGTCTTTCAATCCACACTGC
GAACCAGTTATGAGCTGTCGTTCAAACTGCTTTCCTACTGAGGAAGAATGTAAAGATGAG
TGTGAT
>Ir2_161392_G6
AGCTGCAAACCCCTGGGGTATGGAAACGTTCAACAGAAATGGTCTTTCAATCCCCATTGC
GAACCAGTTATGCGCTGTCGTTCAAACTGCTACCATTCTAAGGACGATTGTGATGATGAT
TGTGAT
>Ir2_43695_G6
AGATGCTCACCCATGGGTTATGGAAATGTTCAACAAAAATGGTCTTTCAATCCAAGCTGC
GAATCAGTTATGCGCTGTAGTGCAAACTGCTTTCCTACTGAGGACGAATGTGAAGACTAT
TGCGAT
>Ir2_38023_G6
AGATGCCAACCCCTGGGTCGTGGAAATGTTCAACAAAAATGGTCTTTCAATCCACGCTGC
CAAGCAGTTATGTTCTGTCAGTCAAACTGCTTTCCTACTGAGGAGGAATGTGAAGAGTAT
TGTGAT
>Ir2_53122_G6
GCATGCAAACCTTTCGGTTATGGAAACGTTAAACAAAAATGGTCTTTCAATCCACGCTGC
GAAATCGTTATGAAGTGTCCTTCAAACTGCTTTTCTACTATCGGCGAATGTGAAGAGGAT
TGTGAT
>Ir2_13201_G6
GCATGCGAACCCATGGGTTATGGAAACGTTAAACAAAAATGGTCTTTCAATCCACACTGC
GAACCAGTAATGCGCTGTCGTTCAAACTGCTTTTCTACTAAGGGCGACTGTGAAGAGTAT
TGTGAT
>Ir2_4792_G6
ACATGCGAACCCCTGGGCTATGGTAACGTTCTAGAAAAATGGTCTTTCAATCCACGCTGC
GAAACAGTTATGCGCTGTCGTTCAAACTGCTTTTCTACTGAGGACGACTGTGAAGGGTAT
TGTGAT
>Ir2_31714_G6
ACATGTGAACCCCTGGGTCGTGGAAACGTTAAGCAAAAATGGTCTTTCAATCCACACTGT
GAGCCAGTTATGCGCTGTCCTTCAAACTGCTTTCCAACTAAGGACAGATGTGAAGAAAAC
TGCGAT
>Ir2_30993_G6
ACATGTGATCCCCTGGGTTATGGAAATGTTAAGCAAAGATGGTCTTTCAATCCCCACTGT
GAGCCAGTTATGCACTGTCCTTCAAACTGCTTTTCTTCTAAGGACGATTGTAAAGAGAAT
TGCGAT
>Ir2_31998_G6
GCATGTAAACCCCTGGGTTATGGAAATGTTATGCCCAGATGGTCTTTCAATCCACACTGC
GAGCAAGTTATGAGCTGTCCTTCAAACTGCTTTCCTTCTAAGGACGAATGTGAAGAGAAC
TGCGAT
>Ir2_27037_G6
ACATGTAAACCCCTGGGTTATGGAAACGTTAAACCCAGATGGTCTTTCAATCCACACTGT
GAACCAGTTATGAAGTGTCCTTCAAACTGCTTTCCTACCAAAGACCAATGTGAAGAGTAT
TGTGAT
>Ir2_1983_G6
GGATGTGAACCCCTGGGTCGTGGAAACGTTCAACCCAAATGGAGTTTTAATCCACACTGC
CAAATTGTTATGGGCTGTAATCGTAACTGCTTCCCGTCTGAGGACGAGTGTGAACAACAT
TGCGAT
>Isca_DQ065892
AGATGTAAACCCCTGGGTCGTGGAAACGTCCAGCCCAAATGGAGTTTTAATTCACACTGC
CAAGTTGTTATGGGCTGTCATCATAACTGCTTCCCGTCTGAGGACGATTGCGAACAACAT
TGCGAT
>Isca_DQ065993
AGATGTAAACCCCTGGGTCGTGGAAACGTCCAGCCCAAATGGAGTTTTAATTCACACTGC
CAAGTTGTTATGGGCTGTCATCACAACTGCTTCCCGTCTGAGGACGATTGCGAACAACAT
TGCGAT
>Isca_AAV80779
AGATGTAAACCCCTGGGTCGTGGAAACGTCCAGCCCAAATGGAGTTTTAATTCACACTGC
CAAGTTGTTATGGGCTGTCATCACAACTGCTTCCTGTCTGAGGACGATTGCGAACAACAT
TGCGAT
>Ir2_48530_G6
AAATGTGATCCCCTGGGTTATGGAAACGTTCAAGCCAAATGGAGTTTTAATTCACACTGC
CAAACAATTATGGGCTGTCGTCAAAACTGCTACCAGTCTGAGGACGAATGTGAAGGATAT
TGCGAT
>Ir2_89137_G6
AAATGTGATCCCCTGGGTTATGGAAACGTCGAACCCAAATGGAGTTTTAATTCACCCTGC
CAAACAATTATGGGCTGTCGTAAAAACTGCTACCACTCTCAGGACGAATGTGAAGGTTAT
TGCGAT
>Ir2_118820_G6
AAATGTGAACCCCTGGGTCGTGGAAACGTTCTGCCCCGATGGAGTTTTAATTCACATTGC
CAAGTAATTATGGGCTGTCGTTCAAACTGCTTCCAGTCTGAGGACGAGTGTGGAGGATAT
TGCGAT
>Ir2_69148_G6
GCATGTAAACCCCTGGGTTACGGAAACGTTAAACCCCGATGGAGTTTTAATTCACACTGC
CAAATAGTTATGAGCTGTCCTTCAAACTGCTTTCTTACTCAGGACGATTGTGAAGGACAC
TGCGAT
>Ir2_27904_G6
GCCTGTGAACCCCTGGGTTATGGAAACGTTAAACCCCGATGGAGTTTCAATTCACACTGC
CAAATAGTTATGGGCTGTCCTTCAAATTGCTTTCTTACTAAGGAGGAGTGTCAAGGGAGT
TGCGAT
>Ir2_62156_G6
AGGTGTGATCCCCTGGGTTATGGAAACGTTCAAGCCAAATGGAGTTTTAATTCACGTTGC
CAAATAGTTATGCGCTGTCCTTCAAACTGCTTTCCTACTCAGGAAAATTGTGAAGAATAT
TGCGAT
>Ir2_28423_G6
AAATGTGACCCCCTGGGTTATGGAAATGTTCAACAAGGATGGTCTTTTAATTCACACTGC
CAAATAGTTATGAGCTGTCCTCGAAACTGCTTTCCTACTAAGGATGAGTGTGAAGAACAT
TGCGAT
>Ir2_1982_G6
AAATGTGACCCCATGGGTCGTGGAAATGTTAAAGCAGGATGGAGTTTTAATTCACACTGC
GAAACAGTTATGCGCTGTCCTCCAAACTGCTTTCTTACTAAGGAACAATGTGAAGAAAAT
TGCGAT
>Ir2_13518_G6
AGATGTGAACCCCTGGGTTATGGAAATGTTCAAGAAGGATGGACTTTTAATAAACACTGC
CAAAATGTCATGCGCTGTCCTCGAAACTGCTTTCTTACTGAGGAACAATGTAAAGAAAAT
TGCGAT
>Ir2_32464_G6
AGATGTGACCCCATGGGTTATGGAAATGTTAAACTCGGTTGGAGTTTTAATTCACACTGC
GAACAAGTTGTGCGCTGTCCTTCAAATTGCTTCCTTACTAAGGATGGTTGTGAAGAAAAT
TGCGAT
>Ir2_32463_G6
ACATGTGACCCCATGGGTTATGGAAATGTTAAACCCGGATGGAGTTTTAATTCACACTGC
GAACCAGTTATGCGCTGTCCTTCAAATTGCTATCTAACTAAGGATGATTGTGAAGAAAAT
TGCGAT
>Ir2_27735_G6
AGGTGTGACCCCATGGGTTATGGAAATGTTCAACCCGGATGGAGTTTTAATTCACACTGC
GAACCAGTTATGCGCTGTCCTTCAAATTGCTTTCTAAGTAAGGGTGCTTGTGAAGAAAAT
TGCGAT
>Ir2_29735_G6
AAATGTGATCCCCTGGGTTATGGAAATGTTAAAGAAGGATGGAGTTTTAATAAACACTGC
CAAAATGTTATGCGCTGTCGTTCAAACTGCTATCCTACTAGTGATGAATGTGAAGAAAAT
TGCGAT
>Ir2_1981_G6
AGATGTGAACCCCCAGGTTATGGAAATGTTAAAGAAGGATGGACTTTTAATAAACACTGC
CAAAATGCTATGCGCTGTAGTTCAAACTGCTATCATACTAGGGATGAATGTGAAGAACAT
TGCGAT
>Ir2_35209_G6
AGCTGTGAACCCCTGGGTCGTGGAAATGTTCAAGAAGGATGGACTTTTAATCCACGCTGC
CAAAATGTTATGCGCTGTTCTCGAAACTGCTTTCCTACTAAGGATGACTGTGAAGAACAT
TGCGAT
>Ir2_34100_G6
AGATGTGAACCCCTGGGTTATGGAAATGTTAAAGAAGGATGGACTTTTAATAAACACTGC
CAAAATGTTATGCGCTGTCGTCGGAATTGCTTTCCTACTAAGGATGACTGTGAAGAACAT
TGCGAT
>Ir2_13200_G6
AAATGTGAACCCCTGGGTCGTGGAAATGTTAAAGAAGGATGGACATTTAATAACCGCTGC
CAAAACGTTATGCGCTGTCCTGCAAACTGCTTTCTTACAAGGGAAAAATGTGAAGAATAT
TGCGAT
>Ir2_2372_Sk
~~~~~~GAACGCCTGGGTCGTGGAAATGTTAAACAAGGATGGAGTTTTAATCCACGCTGC
CAAAATGTTATGCTCTGTCCTCCAAACTGCTTCCCTACTGAGTTTGAATGTGAAGAAAAT
TGCGAT
>Ir2_208266_G6
AAATGTCAACCCCGGGGTTATGGAAACGTTTTTCCCGGATGGACGTTCAATCCAAGCTGC
GAACAAGTTATGCGCTGTCGTTCAAACTGCTTTCCTACTAAGGAGAAATGCCAATCTGAT
TGCGAT
>Ir2_74012_G6
AAATGTGCACCCTTCGGTTATGGAAATGTTATACCCGCATGGTCTTTTAATCCACGCTGC
GAACAAGTTATGCCCTGTCGTCCAAACTGCTTTCCGACTAAGGAGGATTGTGAAGAGTTT
TGCGAT
>Ir2_104592_G6
AAATGCACACCCTTCGGTTACGGGAACGTTATACCCAGATGGTCTTTTAATCCACACTGC
GAACAAGTAATGCCCTGTCGTTCAAACTGCTTTGGCACTTATGAAGATTGTGAATACGAA
TGCGAT
>Ir2_69204_G6
AAATGTACACCATTCGGTTATGGAAACGTTATACCCAGATGGTCTTTTAGTCCACGCTGC
GAACAAGTTATGCCCTGTCCTTCAAACTGCTTTGGCAGTTATGACGATTGTGAATACAAT
TGCGAT
>Ir2_31427_G6
AAATGCAGACCCTTTGGTTATGGAAACGTTATACCCGGATGGTCTTTTAATCCACGCTGC
GAACAAATTATGTTCTGCCGTAAAAACTGCTTTCTGACTGTGGAGGATTGTGAAGACTTT
TGCGAT
>Ir2_106304_G6
AAATGTAAACCCCGGGGTTATGGAAACGTTATACCCAAATGGACGTTTAATCCACACTGC
GAACAAGTTATGAGCTGTAAGTCAAACTGCTTTTCATCTGAGGACGATTGTGAATACAAT
TGCGAT
>Ir2_69147_G6
AAATGTAAACCCCGCGGTTATGGATATGTTATACCCAGATGGACGTTTAATCCACACTGC
GAAGTAGTTATGAGCTGTAAGTCAAACTGCTTTTCATCTGAGTTCGATTGTGAATACAAT
TGCGAT
>Ir2_69205_G6
AAATGTGAACCCCGGGGTTATGGAAACGTTATACCCAAATGGACTTTTAATCCACACTGC
GAAGTAGTCATGCGCTGTAGTTCGAACTGCTTTTCATCTTTGGAAGAGTGTGAATACGAT
TGCGAT
>Ir2_46599_G6
AAATGTGAACCCCGGGGTTATGGAAGCGTTATACCCAGATGGACTTTTAATCCACGCTGC
GAAGTAGTCATGCGCTGTAGTTGGAACTGCTTTCCATCTTTTGAGGAGTGTGAATACGAT
TGCGAT
>Ir2_50828_G6
AAATGTCAACCCCGGGGTTATGGAAACGTTATACCCGGATGGACTTTTAATCCACGCTGC
GAATTAGTCATGCGCTGTAGTTTGAACTGCTTTTCATCTTCGGGCGAGTGTGAATACGAT
TGCGAT
>Ir2_202772_G6
AAATGTGACCCCCGGGGTTATGGAAACGTTGAACCCAAATGGACTTTTAATCCACAGTGC
GAACTAGTTATGAAATGTAGTTCGAACTGCTTTCAAAATAAGGACGATTGTGACTACGAA
TGCGAT
>Ir2_12617_G6
AAGTGTAAACCCCGGGGTTATGGAAGCGTAATACCCAAATGGACTTTTAATCCACACTGC
GAACAAGTTATGCCCTGTCATTCAAACTGCTTTCAGACTGAGTACGAGTGTAAAGACTAT
TGCGAT
>Ir2_10518_G6
GCATGTCAACCCCGGGGTCGTGGAAACGTTCAACCGAAATGGACTTTCAATCCCCAGTGC
GAACAAGTTATGCCCTGTGTTTCAAACTGCTTTGAGAGTGAGGACGAGTGTAAAGACAAT
TGCGAT
>Ir2_4949_G6
CAATGCACACCCCGGGGTTATGGAAACGTTGAACCCAGATGGACTTTTAATCCGAGCTGC
GAACAAGTTATGAACTGTGATTCAAACTGCTTTCCATCTGCGGACGAGTGTGAATCACAA
TGTGAT
>Ir2_7437_G6
CAATGCACACCCCGGGGTTATGGAAACGTTGAACCCGGATGGACTTTTAATCCAAAATGC
GAACAAGTTATGGTCTGTCGATCAAACTGCTTTCCTACTGTAGGCGACTGTGAAAGCAAT
TGTGAT
>Ir2_166146_G6
CAATGCACACCCCGGGGTTATGGCAACGTTGTACCCAAATGGACTTTTGATCCGCAATGC
GTACAAGTTATGCACTGTCCTTCAAACTGCTTTCCTACTGAAGATGACTGTGAAAGCAAT
TGCGAT
>Isca_XM_002415344
AAATGTGAACCCCGCGGTTATGGAAACGTTATACCAGGATGGACTTTTAATCCCCACTGC
GAACAAGTTATGAGCTGTCGTTCAAACTGTTTTCAATCTTCGGACGAGTGTGAGTCAGAA
TGCGGT
>Amon_DQ886732_Monogrin1A
CGCTGCGGCTACCTCCGAGGGTGCACTGCAACGAGAGCCTGGGGCTTCAACTATAAGTGC
CAGCAAGAGACCACCGGAGGACCGAACGCTTTCGAAACCAAACAGGACTGTGATGCTTTG
TGCGAG
>Amon_DQ886733_MonogrinB
CGCTGCGGCTACCTACAGAGGTGCACTGAAACGAAAGCCTGGGGCTTCAACTATAAGTGC
CAGAAAGAGACCACCGGAGGACCGAACGCTTTCGAAACCAAAAAGGACTGTGATGCTTTG
TGCAAG
>Osav_AF452885
GAATGCCTCGAGCCATATGGTTGCGACGCAACATTTGGTTGGACATTCGATCGTGGTTGC
AGACAAGGTTCACGTTTCGGACCAAACTATTTCCGCTCTGAACGTGACTGCAAGAAGGCA
TGCGGA
>Osav_AF452886_Savignygrin
GAATGCCTCGAGCCATATGGTTGCGACGCAACATTTGGTTGGACATTCGATCGTGGATGC
AGACAAGGTTCACGTTTCGGACCAAACTATTTCCGCTCTGAAGGTGACTGCAAGAAAGCA
TGCGGA
>Omou_P36235_Disagregin
AAATGCCAGGGCCGTTATGGCTGCGATAGCGTGTTTGGCTGGACCTATGATAGCCAGTGC
TGGAAAGGCAGCCATCGTCGTCCGAACTATTTTGCGAGCCAGCAGGAATGCCGTAACACC
TGCGGC
>Opar_EF633876
ATTTGCAAGCTGCCGAATTCAGGTGCCTCCTCGTCCGGGTTCACCTTCAACTTTAAATGC
GTCTCGTATGATGGCTGTGGTACAAACTTCTTTGTCACGGAACAGGAATGCAACGGGAAT
TGTTCA
>Opar_EF633875
ATTTGCAAGCTGCCGAATTCAGGTGCCTCCTCGTCCGGGTTCACCTTCAACTTTAAATGC
GTCTCGTATGATGGCTGTGGTACAAACTTCTTTGTCACGGAACAGGAATGCAACGGGAAT
TGTTCA
>Amac_JO844214
AGGTGTGAAAATCCAAACATTGGCGGACATATTCGCAGCTGGTTTTACAACCTCAGATGT
GAACCTTTCTTTTCAAAAAGCAAAAACAGCTTTCATTCAAAAGATGTCTGTAACAAAATC
TGCAGA
>Isca_XM_002412484
TCTTGTCTTGATCGTGTAACGTGTAAAAACGGAACACATGCTTCGTACAACCCAAAATGC
GAGGTGCTAGTTGACTGTGGAGGCAATCACTTCACAAACATGACGGAGTGCAACAAAACT
TGCAAC
>Ir2_69033_G3
AGATGCGTAAGGCCGGAAAACTGCAATGGCAAGGTGGTTTCCTATTACGACCCAGGATGT
CAACTTACTGAAAACTGTCCCAATGACAATTACCGCACACTTGAGGAATGCAATAAAAAT
TGTCCA
>Ir2_104057_G3
AAATGCGTAAAGCCGAAGGACTGCAACGACAGGACGGTTTACTATTACGACCCAGGATGT
AAATCTATTCAAAACTGTACCAATGGCAATTACGATAACCTTAAGGATTGCAATAAAAAT
TGCCCG
>Isca_AF278575
AAATGCGTAAAACCGAAAGGTTGCGATTTCAAGACGGTTTCCTATTACGACCCGGGATGT
CAACTTATTAAAAACTGTACCAATGGCAATTACCCCACACTTGAGGATTGCAATCGGCAT
TGTCTA
>Isca_AF483707
AGATGCGTAAAACCGAAGGAGTGCAATTCCAAGACGGTTTACTATTACGACCCGGGATGT
CAACATATTCAAGACTGTACTAATGGCAATTACAGGACACTTGCGGAGTGCAATCAATAT
TGTCTG
>Isca_AF483706
AAATGCGAAAAACCAAAGGAGTGCAATTCCAAGACGGTTTACTATTACGACCCGGGATGT
CAACATATTCAAGACTGTACTAATGGCAATTACAGGACACTTGCGGAGTGCAATCAATAT
TGTCTG
>Isca_AF483713
AAATGCGAAAAACCAAAGGAGTGCAGTGACAGGACGGTTTACTATTACAACCGAGGATGT
AAAGGAGTTCAAAACTGCACAAACGGCAATTACGACTCACTTGAGCTTTGCAATACATAT
TGCCTC
>Isca_DQ066065
AAATGCGAAAAACCAAAGGAGTGCAAGGACAGGACGGTTTACTATTACAACCCAGGATGT
AGAGGAGTTCAAAACTGCACAAACGGCAATTACCACTCACTTGAGCTTTGCAATAGATAT
TGCCTC
>Isca_AAM93631
AAATGCGTAAAACCGAGGGAGTGCACTTCACAGACGGTTTCCTATTACAACCCCGGATGT
CAACTTATTCAAAACTGTACCAATGGCAATTACAAGACACTTGGGGAGTGCAATAAGCAT
TGTCTA
>Isca_AY788852
AAATGCGAAAAACCGAAAGTCTGCAATAACAGAACAGTTTACTATTACAACCGAGGATGT
AAATCTATTACAGACTGTACCAATGGCAATTACGAGACACTTAGAGAGTGCCAACAGAAT
TGTCTA
>Isca_AF483708
AGATGCGAAAAACCAAATGACTGTAATCAAAGAACGGTTTTCTATTACAATAGGGGATGC
CAACAAATCAGGGGGTGTTCGAATGGAAATTATCAGACACTTGATGAATGTTTAACGAAG
TGTGCA
>Isca_DQ066068
CGCTGCGTAGCGCCAGATAAATGCAATGTCAAGATAATTTACTACTATAATAGGGGATGT
CAACAAATGCATAACTGTAGCAACGGCAATTACCCAACGCTACAGGAATGCCAAGAATAC
TGTTTA
>Isca_AF483711
TTATGCGAAAAGCCGAGCAACTGCAATGCATCTTATGCTTACGTTTACAACAGAGGTTGT
TATTCAGTTGGGGGTTGTGGCAATGGGTATTATACGACTCCACAGGATTGCCATCAATAC
TGTTTA
>Rapp_AY710292_TdPI
GAGTGTACCGTTCCTGGGCTTTGCGCTAGATTTACTAGGTATTAC~~~~~~TGCTGTTGC
AAGGTATACGAAGGCTGCTACGGAGGC~~~TATTCCAGAATGGGTGAATGCGCGAGAAAT
TGTCCC
>Omou_P17726_TAP
CTGTGCATTAAACCGGATGAATGCGAAGGCGGCGAACGTGCGTATTTTCGTAACGGCTGC
GATAGCTTTTGGATTTGCCCGGATGATTATTATAGCAGCTATCGTGATTGCTTTAACGCG
TGCATT
>Osav_AF452887_FXaI
CTATGTGTCAAGCCTAAGCAATGTGAAGATGCAGTGAAGGTTTTTTTCCCCCACAGCTGT
GAACCATTCTGGATCTGTCCAGAGGATTATTATTCCACGAAGGAAGATTGCCTCAGCGCC
TGTTTT
>Rapp_FJ042889_RaKLP
AATTGTAACAAAAGAGGTCCCTGTCACTCGGATCAGCTATGGCACTACAACCTTAGGTGC
GAAAGAGGT~~~GGATATAGAAACAACTCACATACGTCCTCTGGAGCCTGCGTGATGGCT
TGCGAA
>Amon_DQ886714
AGATGTACTCACGACGATCTCTGTGGCTTGGACCGAAAGTACTTTTACAACAAGACCTGC
AGGCTCGGCCCCGTGTGCGACTCGTTCGCCTATGAAAGGCTTACGGATTGCATGAAGAGT
TGCCCA
>Amon_DQ886713
AGATGTACTCACGACGATCTCTGTGGCTTGGACCGAAAGTACTTTTACAACAAGACCTGC
AGGCTCGGCCCCGTGTGCGACTCGTTCGCCTATGAAAGGCTTACGGATTGCATGAAGAGT
TGCCCA
